# Supplementary material for: Nitrogen eutrophication particularly promotes turf algae in coral reefs of the central Red Sea
Source: PeerJ. 2020 Apr 2;8:e8737. doi: 10.7717/peerj.8737 (PMC7130110; doi:10.7717/peerj.8737)
Supplement: Supplemental Information 5 [file peerj-08-8737-s005.xlsx]

## Sheet: Tabelle1
Sample	Organism	Time	d15N	%N	d13C	%Corg	CN ratio	Mitotic index	Cell density
T1	Turf algae	start	1.868	1.269	-16.73	12.03	9.47765
T2	Turf algae	start	2.516	0.909	-20.094	8.412	9.25706
T3	Turf algae	start	1.498	1.143	-21.257	9.816	8.58556
T4	Turf algae	start	1.632	0.592	-13.077	5.655	9.54545
T5	Turf algae	start	2.142	0.518	-18.941	5.105	9.85905
T6	Turf algae	start	2.527	0.715	-16.093	7.25	10.1398
T7	Turf algae	start	2.237	0.737	-17.56	6.889	9.34855
T8	Turf algae	start	2.04	1.954	-19.149	13.482	6.89835
T9	Turf algae	treatment	2.472	1.509	-17.515	13.078	8.66762
T10	Turf algae	treatment	2.904	1.406	-18.967	16.852	11.9887
T11	Turf algae	treatment	3.576	2.482	-18.779	20.712	8.34421
T12	Turf algae	treatment	NA	NA	-18.52	9.093	NA
T13	Turf algae	treatment	2.827	1.806	-18.754	15.537	8.604
T14	Turf algae	treatment	3.543	1.344	-16.672	11.648	8.66876
T15	Turf algae	treatment	2.593	1.488	-16.775	12.489	8.39083
T16	Turf algae	treatment	3.181	1.454	-18.166	15.248	10.4877
T17	Turf algae	control	2.244	1.404	-19.446	12.546	8.93629
T18	Turf algae	control	2.819	1.014	-20.69	9.459	9.32492
T19	Turf algae	control	2.03	1.057	-15.062	8.691	8.22307
T20	Turf algae	control	2.447	0.997	-20.047	11.225	11.2549
T21	Turf algae	control	2.037	0.852	-18.042	8.412	9.87393
T22	Turf algae	control	2.785	1.465	-18.395	11.766	8.03145
T23	Turf algae	control	2.572	1.456	-18.445	11.312	7.76941
T24	Turf algae	control	1.889	1.171	-17.282	12.631	10.7866
Z1	Pocillopora zooxanthellae	start	3.273	6.547	-15.511	46.966	7.17307	0.116034	621852
Z2	Pocillopora zooxanthellae	start	3.243	7.378	-15.215	49.69	6.73483	0.111842	552496
Z3	Pocillopora zooxanthellae	start	3.72	6.365	-17.605	38.501	6.04907	NA	NA
Z4	Pocillopora zooxanthellae	start	3.056	7.01	-16.187	52.841	7.538	NA	NA
Z5	Pocillopora zooxanthellae	start	3.682	7.537	-14.514	48.314	6.41012	0.118457	397351
Z6	Pocillopora zooxanthellae	start	3.453	5.655	-14.649	42.485	7.51285	0.112235	1706832
Z7	Pocillopora zooxanthellae	start	3.42	6.669	-15.175	44.996	6.74665	0.114536	552878
Z8	Pocillopora zooxanthellae	start	3.566	5.729	-15.843	40.965	7.15061	0.107261	546391
Z9	Pocillopora zooxanthellae	start	3.441	6.963	-15.777	47.26	6.78711	0.0778124	595759
Z10	Pocillopora zooxanthellae	treatment	2.992	7.481	-14.53	39.359	5.26131	0.0525	1180278
Z11	Pocillopora zooxanthellae	treatment	3.829	8.108	-15.593	42.599	5.25415	0.0482815	1778875
Z12	Pocillopora zooxanthellae	treatment	3.808	8.279	-14.24	45.813	5.53385	0.0586354	1229466
Z13	Pocillopora zooxanthellae	treatment	3.752	7.716	-15.396	47.456	6.15068	0.044919	1759883
Z14	Pocillopora zooxanthellae	treatment	3.087	7.487	-14.635	42.508	5.67732	0.0395095	1071168
Z15	Pocillopora zooxanthellae	treatment	3.366	7.12	-14.179	38.101	5.35143	0.0502203	924775
Z16	Pocillopora zooxanthellae	control	4.117	8.368	-15.399	42.483	5.07664	0.042377	1891334
Z17	Pocillopora zooxanthellae	control	3.739	7.393	-15.954	48.289	6.532	0.0423729	1025641
Z18	Pocillopora zooxanthellae	control	3.872	7.941	-14.281	45.114	5.6813	0.0331197	841222
Z19	Pocillopora zooxanthellae	control	3.074	7.304	-15.216	44.51	6.09392	0.0406977	1177871
Z20	Pocillopora zooxanthellae	control	3.903	7.523	-16.181	45.184	6.00579	0.0381999	1568425
Z21	Pocillopora zooxanthellae	control	3.645	7.551	-15.87	46.952	6.21807	0.0537153	2170878
Z22	Pocillopora zooxanthellae	control	3.062	6.212	-15.035	39.893	6.42174	0.0763116	863208
Z23	Pocillopora zooxanthellae	control	3.254	6.247	-16.155	42.256	6.76374	0.0506108	1442201
P1	Pocillopora tissue	start	3.567	4.315	-16.151	46.63	10.8061
P2	Pocillopora tissue	start	3.446	3.258	-16.333	54.523	16.7369
P3	Pocillopora tissue	start	2.708	5.026	-16.142	42.972	8.5499
P4	Pocillopora tissue	start	2.935	3.748	-16.644	50.293	13.4199
P5	Pocillopora tissue	start	3.679	3.979	-15.247	51.756	13.006
P6	Pocillopora tissue	start	3.673	4.373	-15.016	42.293	9.67108
P7	Pocillopora tissue	start	3.041	4.005	-15.522	54.292	13.5564
P8	Pocillopora tissue	start	2.808	3.531	-16.02	59.611	16.881
P9	Pocillopora tissue	start	3.576	3.851	-15.905	51.115	13.2742
P10	Pocillopora tissue	treatment	3.559	4.357	-15.3	54.508	12.5107
P11	Pocillopora tissue	treatment	3.914	4.769	-16.617	51.256	10.7472
P12	Pocillopora tissue	treatment	3.835	4.056	-15.631	54.147	13.3506
P13	Pocillopora tissue	treatment	3.536	3.844	-16.081	56.275	14.6391
P14	Pocillopora tissue	treatment	3.694	4.498	-16.068	57.675	12.8217
P15	Pocillopora tissue	treatment	3.867	4.931	-15.829	56.42	11.4427
P16	Pocillopora tissue	control	3.727	3.94	-16.366	50.515	12.8208
P17	Pocillopora tissue	control	3.531	4.999	-16.581	62.876	12.5778
P18	Pocillopora tissue	control	3.546	3.234	-15.657	52.178	16.1332
P19	Pocillopora tissue	control	3.319	3.494	-16.194	55.893	15.9982
P20	Pocillopora tissue	control	3.739	4.593	-16.321	49.943	10.8737
P21	Pocillopora tissue	control	3.409	4.906	-15.854	48.473	9.88104
P22	Pocillopora tissue	control	3.069	4.384	-15.203	46.652	10.6427
P23	Pocillopora tissue	control	3.282	3.61	-15.342	46.17	12.7894
X9	Xenia	treatment	3.182	3.179	-16.666	17.267	5.43179
X10	Xenia	treatment	3.491	3.9	-17.141	15.204	3.89807
X11	Xenia	treatment	3.166	3.438	-16.106	10.538	3.06554
X12	Xenia	treatment	NA	NA	-15.703	8.369	NA
X13	Xenia	treatment	NA	NA	-16.365	13.331	NA
X14	Xenia	control	2.75	2.842	-17.463	20.76	7.30521
X15	Xenia	control	2.506	2.052	-16.433	17.092	8.33109
X16	Xenia	control	2.591	1.934	-16.148	17.7	9.15355
X17	Xenia	control	2.432	1.635	-17.09	15.896	9.72537
X18	Xenia	control	2.36	1.793	-19.461	14.08	7.85407
X19	Xenia	control	2.669	1.899	-17.172	17.847	9.40017
X20	Xenia	control	2.587	1.541	-16.203	12.133	7.87164
X21	Xenia	control	2.761	1.452	-16.475	NA	NA
S1	Sediment	start	2.371	0.03	-15.107	0.039	1.29853
S2	Sediment	start	2.776	0.028	-14.976	0.044	1.58555
S3	Sediment	start	2.476	0.024	-15.323	0.118	5.02083
S4	Sediment	start	2.811	0.033	-15.23	0.133	3.99811
S5	Sediment	start	2.26	0.038	-15.257	0.105	2.78772
S6	Sediment	start	3.066	0.031	-15.178	0.083	2.63182
S7	Sediment	start	2.95	0.033	-15.228	0.128	3.84301
S8	Sediment	start	2.779	0.028	-15.513	0.063	2.21475
S9	Sediment	treatment	2.209	0.039	-13.897	0.117	2.96133
S10	Sediment	treatment	2.839	0.037	-15.212	0.144	3.95357
S11	Sediment	treatment	2.804	0.039	-14.876	0.11	2.80639
S12	Sediment	treatment	2.819	0.037	-14.536	0.092	2.49423
S13	Sediment	treatment	2.858	0.037	-14.745	0.087	2.34277
S14	Sediment	treatment	2.52	0.04	-14.769	0.121	3.05985
S15	Sediment	treatment	2.145	0.038	-14.794	0.099	2.58395
S16	Sediment	treatment	3.072	0.034	-14.723	0.092	2.69187
S17	Sediment	control	2.746	0.038	-15.16	0.105	2.78276
S18	Sediment	control	2.946	0.04	-14.862	0.101	2.50007
S19	Sediment	control	2.735	0.034	-15.051	0.086	2.51536
S20	Sediment	control	2.825	0.037	-14.95	0.082	2.19471
S21	Sediment	control	2.371	0.036	-14.884	0.096	2.67415
S22	Sediment	control	2.63	0.037	-14.957	0.083	2.26364
S23	Sediment	control	3.003	0.038	-15.039	0.07	1.84596
S24	Sediment	control	2.956	0.038	-14.583	0.074	1.96371
F1	Fertilizer	NA	16.241	7.98246	-26.119	6.22523	0.779863
F2	Fertilizer	NA	15.9888	7.05882	-26.987	5.75163	0.814815
F3	Fertilizer	NA	15.888	7.69622	-26.585	6.65312	0.864465
F4	Fertilizer	NA	17.187	8.14932	-28.416	6.03203	0.740187
